# Supplementary material for: Babesia vesperuginis, a neglected piroplasmid: new host and geographical records, and phylogenetic relations
Source: Parasit Vectors. 2017 Dec 6;10:598. doi: 10.1186/s13071-017-2536-3 (PMC5718032; doi:10.1186/s13071-017-2536-3)
Supplement: Additional file 1: — Table S1. Samples distribution according to species and locality. (XLSX 15 kb) [file 13071_2017_2536_MOESM1_ESM.xlsx]

## Sheet: Sheet1
																																					Additional file 1: Table S1. Samples distribution according to species and locality
Species	AT																		CZ					HU		RO
	Baden (48,0005; 16,2310)	Neufeldersee- Burgenland (47.8725; 16.3903)	Hermagor (46.6253; 13.3715)	Hollabrunn (48.5590;16.0783)	Langenzersdorf Korneuburg (48.3076; 16.3588)	Leithaprodersdorf Burgenland (47.9339; 16.4778)	Klosterneuburg (48.3058; 16.3219)	Korneuburg (48.3076; 16.3588)	Mauerbach (48.2445; 16.1677)	Mödling (48.0819; 16.2865)	Neulengbach (48.1965; 15.9089)	Salzburg (47.8094; 13.0550)	Stockerau (48.3840; 16.2147)	Telfs Innsbruck Land (47.3070; 11.0681)	Seefeld/Tirol (47.3190; 11.1858)	Tulln (48.3299; 16.0607)	Vienna (48.2012; 16.3748)	Winer Neustadt (47.8027; 16.2331)	Brno (49.2057; 16.4812)	Malá Morávka (50.0516; 17.2985)	Heroltovice (49.7309; 17.4990)	Ochoz (49.2445; 16.7492)	Znojmo (48.8388; 16.0574)	Eger (47.9025; 20.3772)	Edelény (48.2927; 20.7415)	Babadag (44.8883; 28.7175)	Bucureşti (44.4069; 26.1037)	Cheile Bicazului (46.8126; 25.8262)	Huda lui Papară (46.3814; 23.4611)	Iaşi (47.1584; 27.6014)	Muntele Puciosu (45.0330; 25.4365)	Peştera cu Apă din Valea Leşului (46.7122; 22.5921)	Peştera Meziad (46.7628; 22.4787)	Peştera Liliecilor- Bistriţa Monastery (45.1777; 24.0326)	Sfântu Gheorghe (45.7988; 25.7875)	Sibiu (45.7949; 24.1255)	Peştera Tăuşoarele (47.4400; 24.5290)	Tulcea (45.1599; 28.7867)	Ugron	Total
Barbastella barbastellus	-	-	-	-	-	-	-	-	-	-	-	-	-	-	-	-	-	-	-	-	-	-	-	-	-	-	-	-	-	-	2	-	-	-	-	-	-	-	-	2
Eptesicus nilssonii	-	-	-	-	-	-	-	-	-	-	-	-	-	-	-	-	-	-	-	1	-	-	-	-	-	-	-	-	-	-	-	-	-	-	-	-	-	-	-	1
Eptesicus serotinus	-	-	-	-	-	-	-	-	-	1	-	-	-	-	-	-	3	-	-	-	-	-	-	-	-	1	-	-	1	-	-	-	-	-	-	-	-	-	-	6
Hypsugo savii	-	-	-	-	-	-	-	-	-	-	-	-	-	-	-	-	6	-	3	-	-	-	1	-	-	1	-	-	-	-	-	-	-	-	-	-	-	-	-	11
Miniopterus schreibersii	-	-	-	-	-	-	-	-	-	-	-	-	-	-	-	-	-	-	-	-	-	-	-	-	-	-	-	-	4	-	-	-	-	-	-	-	-	-	-	4
Myotis alcathoe	-	-	-	-	-	-	-	-	-	-	-	-	-	-	-	-	-	-	-	-	-	-	-	-	-	-	-	-	-	-	12	-	-	-	-	-	-	-	-	12
Myotis bechsteinii	-	-	-	-	-	-	-	-	-	-	-	-	-	-	-	-	-	-	1	-	-	-	-	-	-	-	-	-	-	-	3	-	-	-	-	-	-	-	-	4
Myotis branditti	-	-	-	-	-	-	-	-	-	-	-	-	-	-	-	-	-	-	-	-	-	-	-	-	-	-	-	-	-	-	3	-	-	-	-	-	-	-	-	3
Myotis daubentonii	-	-	-	-	-	-	-	-	-	-	-	-	-	-	-	-	-	-	-	-	-	1	-	-	-	-	-	-	-	-	-	-	-	-	-	-	-	-	-	1
Myotis myotis	-	-	-	-	-	-	-	-	-	-	-	-	-	-	-	-	-	-	1	-	-	-	-	-	-	-	-	-	-	-	3	1	-	-	-	-	1	-	-	6
Myotis mystacinus	-	-	-	-	-	-	-	-	-	-	-	-	1	-	-	-	1	-	-	-	1	-	-	-	-	-	-	-	-	-	1	-	-	-	-	-	-	-	-	4
Myotis nattererii	-	-	-	-	-	-	-	-	-	-	-	-	-	-	-	-	-	-	-	-	-	-	-	-	-	-	-	-	-	-	1	-	-	-	-	-	-	-	-	1
Nyctalus leisleri	-	-	-	-	-	-	-	-	-	-	-	-	-	-	-	-	2	-	-	-	-	-	-	-	-	3	-	-	-	-	-	-	-	-	-	-	-	-	-	5
Nyctalus noctula	-	-	1	1	2	-	-	1	-	1	-	1	-	1	-	1	15	1	11	-	-	-	-	19	-	12	7	105	11	51	-	-	1	-	1	1	-	1	1	246
Pipistrellus kuhlii	1	-	-	-	-	1	-	-	-	-	-	-	-	-	-	-	4	-	-	-	-	-	-	-	-	2	-	-	-	-	-	-	-	-	-	-	-	-	-	8
Pipistrellus nathusii	-	-	-	-	-	-	-	-	-	1	-	-	-	-	-	-	2	-	-	-	-	-	-	-	-	25	-	-	-	-	-	-	-	-	-	-	-	-	-	28
Pipistrellus pipistrellus	-	-	-	-	-	-	-	-	1	-	1	-	-	-	-	-	-	-	15	-	-	-	-	-	-	1	-	-	53	-	-	-	-	-	-	-	-	-	-	71
Pipistrellus pygmaeus	-	-	-	-	-	-	1	-	-	-	-	-	-	-	-	-	2	-	-	-	-	-	-	-	-	2	-	-	-	-	-	-	-	-	-	-	-	-	-	5
Plecotus auritus	-	-	-	-	-	-	-	-	-	-	-	-	-	-	-	-	-	-	2	-	-	-	-	-	-	-	-	-	2	-	4	-	-	-	-	-	-	-	-	8
Plecotus austriacus	-	-	-	-	-	-	-	-	-	-	-	-	-	-	-	-	-	-	1	-	-	-	-	-	-	-	-	-	-	-	-	-	-	-	-	-	-	-	-	1
Rhinolophus euryale	-	-	-	-	-	-	-	-	-	-	-	-	-	-	-	-	-	-	-	-	-	-	-	-	9	-	-	-	-	-	-	-	-	-	-	-	-	-	-	9
Rhinolophus ferrumequinum	-	-	-	-	-	-	-	-	-	-	-	-	-	-	-	-	-	-	-	-	-	-	-	-	-	-	-	-	-	-	-	-	-	1	-	-	-	-	-	1
Rhinolophus hipposideros	-	-	-	-	-	-	-	-	-	-	-	-	-	-	-	-	-	-	-	-	-	1	-	-	-	-	-	-	-	-	-	-	-	-	-	-	-	-	-	1
Vespertilio murinus	-	1	-	-	-	-	-	-	1	1	-	-	-	-	1	-	11	-	5	-	-	-	-	-	-	-	1	-	-	-	2	-	-	-	-	-	-	-	-	23
Total	1	1	1	1	2	1	1	1	2	4	1	1	1	1	1	1	46	1	39	1	1	2	1	19	9	46	8	105	71	51	31	1	1	1	2	1	1	1	1	461
